# Supplementary material for: The Importance of Molecular Structure for Textural and Physicochemical Properties of Extruded Wheat Flour
Source: Foods. 2025 May 21;14(10):1829. doi: 10.3390/foods14101829 (PMC12111570; doi:10.3390/foods14101829)
Supplement: Supplementary file 1 [file foods-14-01829-s001.zip]

Archive with 1 entries (1 files):
- foods-3608925-supplementary.pdf
